# Supplementary material for: Plant community and soil conditions individually affect soil microbial community assembly in experimental mesocosms
Source: Ecol Evol. 2017 Dec 20;8(2):1196–205. doi: 10.1002/ece3.3734 (PMC5773302; doi:10.1002/ece3.3734)
Supplement: Supplementary file 5 [file ECE3-8-1196-s005.xlsx]

## Sheet: Sheet1
Variable	Soil	Herb	Soil+Herb
NO3	1	0.000252	1
NH4	1	1
Total N	1	0.0003024	1
K	1	1.2222e-06	1
Mg	<4.62e-15	1	0.39732
Ca	<4.62e-15	1	1
P	0.0108717	0.51912	0.45087
Fe	6.825e-07	0.044709	0.023016
Mn	2.583e-14	0.45318	1
Cu	0.00014931	0.3129	0.24255
Zn	6.888e-07	0.03507	0.0205674
B	1	1
S	6.489e-07	1	0.47817
Pb	2.583e-10	0.54432	0.35322
Al	2.583e-14	1	1
SM	2.583e-14	1	1
C:N	9.933e-11	1	8.337e-11
Herb biomass	0.0196287	1.5582e-08	0.011151
Grass biomass	1	<4.62e-15	1
Total biomass	0.022995	2.8455e-09	0.0058569
Root biomass	1	<4.62e-15	1
PAR	0.0092757	0.189504	0.118923
Canopy height	0.79548	<4.62e-15	0.25221
Results (Bonferroni corrected p-values) for ANOVA comparing linear mixed effects models including treatment effects relative to null model only including site effects. Interaction test compares model with both treatment terms to model with more significant single term effect.
