# Supplementary material for: Plant community and soil conditions individually affect soil microbial community assembly in experimental mesocosms
Source: Ecol Evol. 2017 Dec 20;8(2):1196–205. doi: 10.1002/ece3.3734 (PMC5773302; doi:10.1002/ece3.3734)
Supplement: Supplementary file 6 [file ECE3-8-1196-s006.xlsx]

## Sheet: Sheet1
Variable	p value
NO3	0.241
NH4
Total N	0.618
K	0.004
Mg	0.001
Ca	0.015
P	0.633
Fe	0.802
Mn	0.295
Cu	0.021
Zn	0.614
B
S	0.456
Pb	0.912
Al	0.199
Soil Moisture	0.917
C:N	0.077
Total biomass	0.004
Herb biomass	0.026
Grass biomass	0.097
Canopy height	0.114
Root biomass	0.762
Root biomass	0.228
Results (p values) for PERMANOVA testing impacts of environmental measurements on bray-curtis dissimilarity matrix. Models were run with additive interactions between variables in the clusters indicated.
