# Supplementary material for: Plant community and soil conditions individually affect soil microbial community assembly in experimental mesocosms
Source: Ecol Evol. 2017 Dec 20;8(2):1196–205. doi: 10.1002/ece3.3734 (PMC5773302; doi:10.1002/ece3.3734)
Supplement: Supplementary file 7 [file ECE3-8-1196-s007.xlsx]

## Sheet: Sheet1
p value
	Crenarchaeota	Euryarchaeota	Acidobacteria	Actinobacteria	Bacteroidetes	Cyanobacteria	Firmicutes	Gemmatimonadetes	Planctomycetes	Proteobacteria	Verrucomicrobia
NO3	0.1822	0.1566	0.0002	0.5923	0.1043	0.5011	0.0971	0.0347	0.4365	<0.0001	<0.0001
NH4	<0.0001	0.0007	<0.0001	<0.0001	<0.0001	0.0263	<0.0001	<0.0001	0.0215	<0.0001	<0.0001
Total N	0.3115	0.005	0.6644	0.0033	0.1255	0.2856	0.5564	0.9236	0.9727	0.0007	0.3315
K	0.0039	0.0616	0.0196	0.1745	0.6702	0.0262	0.017	0.1197	0.0386	<0.0001	0.0458
Mg	<0.0001	0.1071	<0.0001	0.8278	0.0077	0.006	<0.0001	<0.0001	0.0125	0.1191	0.8527
Ca	0.0907	<0.0001	<0.0001	<0.0001	<0.0001	0.0054	0.1053	0.0306	0.6689	<0.0001	<0.0001
P	<0.0001	0.2615	0.0175	0.1376	0.0328	0.0017	<0.0001	<0.0001	0.0411	0.0096	0.0652
Fe	<0.0001	0.0392	0.4184	0.6501	0.373	0.0326	0.0007	0.0001	0.0986	0.0154	0.0525
Mn	<0.0001	0.0972	<0.0001	<0.0001	<0.0001	0.8993	<0.0001	<0.0001	0.0005	0.0017	<0.0001
Cu	<0.0001	0.5011	0.5823	0.0531	0.0069	0.212	0.0002	0.0341	0.3236	0.0002	<0.0001
Zn	0.7114	<0.0001	0.0007	0.0013	<0.0001	0.007	0.6871	0.1398	0.5584	0.0031	<0.0001
B	0.0476	<0.0001	<0.0001	0.0029	<0.0001	0.8171	0.1884	0.3915	0.8619	0.8866	0.0004
S	0.0016	0.0304	0.2867	0.0138	0.0009	0.0321	0.0012	0.0333	0.3326	0.0001	<0.0001
Pb	0.0209	0.191	<0.0001	0.0386	<0.0001	0.0609	0.0043	<0.0001	0.0364	<0.0001	<0.0001
Al	0.1048	0.001	0.2424	0.062	0.0248	0.9904	0.0517	0.0613	0.0128	0.4663	0.1988
Soil Moisture	<0.0001	0.1822	<0.0001	<0.0001	<0.0001	0.0021	<0.0001	<0.0001	0.011	<0.0001	<0.0001
C:N	0.4836	<0.0001	<0.0001	<0.0001	<0.0001	0.5722	0.8083	0.7666	0.6822	0.0001	<0.0001
Grass Biomass	0.237	0.0106	0.0429	0.1392	0.0422	0.0155	0.8546	0.9943	0.0026	0.8585	0.6379
Herb Biomass	0.0013	0.1714	0.0096	0.0004	0.0038	0.2949	0.3007	0.5211	0.0035	<0.0001	0.0014
Total Biomass	0.0148	0.1795	0.0099	<0.0001	0.0002	0.0668	0.0683	0.6125	0.3706	<0.0001	<0.0001
Root Biomass	<0.0001	0.1753	<0.0001	0.9423	<0.0001	0.5917	<0.0001	<0.0001	0.0001	<0.0001	<0.0001
Canopy Height	0.262	0.0113	<0.0001	<0.0001	<0.0001	0.7214	0.1968	0.2712	0.3067	<0.0001	<0.0001
PAR	0.8766	0.8823	0.5461	0.003	0.5329	0.4447	0.6495	0.7427	0.4761	0.3278	0.3239
correlation coefficient (rho)
	Crenarchaeota	Euryarchaeota	Acidobacteria	Actinobacteria	Bacteroidetes	Cyanobacteria	Firmicutes	Gemmatimonadetes	Planctomycetes	Proteobacteria	Verrucomicrobia
NO3	0.09	0.1	-0.25	-0.04	0.11	0.05	0.11	0.15	0.05	0.33	-0.28
NH4	-0.39	0.23	0.61	-0.38	-0.62	0.15	-0.38	-0.39	-0.16	-0.36	0.62
Total N	-0.07	0.19	-0.03	-0.2	-0.11	0.07	-0.04	-0.01	0	0.23	-0.07
K	-0.2	0.13	-0.16	-0.09	0.03	0.15	-0.16	-0.11	-0.14	0.37	-0.14
Mg	-0.46	0.11	0.33	-0.02	-0.18	-0.19	-0.41	-0.27	-0.17	0.11	-0.01
Ca	0.12	-0.45	-0.47	0.42	0.62	-0.19	0.11	0.15	0.03	0.27	-0.58
P	0.42	0.08	-0.16	0.1	0.15	-0.21	0.33	0.5	0.14	0.18	-0.13
Fe	-0.34	-0.14	0.06	-0.03	0.06	-0.15	-0.23	-0.26	-0.11	0.17	-0.13
Mn	-0.74	-0.11	0.51	-0.27	-0.28	-0.01	-0.7	-0.67	-0.24	-0.22	0.39
Cu	-0.29	-0.05	-0.04	0.13	0.19	-0.09	-0.25	-0.15	-0.07	0.25	-0.27
Zn	0.03	-0.3	-0.23	0.22	0.38	-0.19	-0.03	0.1	-0.04	0.2	-0.36
B	0.14	-0.35	-0.29	0.2	0.38	-0.02	0.09	0.06	-0.01	-0.01	-0.24
S	-0.22	-0.15	-0.07	0.17	0.23	-0.15	-0.22	-0.15	0.07	0.26	-0.29
Pb	0.16	-0.09	-0.48	0.14	0.5	-0.13	0.2	0.29	0.14	0.6	-0.66
Al	-0.11	-0.23	-0.08	0.13	0.15	0	-0.13	-0.13	-0.17	-0.05	-0.09
Soil Moisture	0.46	-0.09	-0.59	0.3	0.56	-0.21	0.41	0.57	0.18	0.5	-0.69
C:N	0.05	-0.44	-0.5	0.37	0.58	-0.04	0.02	0.02	0.03	0.27	-0.58
Grass Biomass	0.09	0.18	0.15	-0.11	-0.15	-0.17	0.01	0	0.21	-0.01	0.03
Herb Biomass	-0.23	-0.1	-0.19	0.25	0.21	0.08	-0.07	-0.05	-0.21	0.31	-0.23
Total Biomass	-0.18	-0.1	-0.19	0.29	0.27	-0.13	-0.13	-0.04	-0.07	0.43	-0.34
Root Biomass	-0.5	-0.1	0.4	-0.01	-0.29	-0.04	-0.46	-0.47	-0.28	-0.29	0.38
Canopy Height	-0.08	-0.18	-0.44	0.29	0.52	-0.03	-0.09	0.08	-0.07	0.56	-0.59
PAR	-0.01	0.01	-0.04	-0.21	0.04	0.05	0.03	-0.02	0.05	0.07	-0.07
